# Supplementary material for: Mapping the physiological and molecular markers of stress and SSRI antidepressant treatment in S100a10 corticostriatal neurons
Source: Mol Psychiatry. 2019 Aug 20;25(5):1112–29. doi: 10.1038/s41380-019-0473-6 (PMC7031043; doi:10.1038/s41380-019-0473-6)
Supplement: Supplementary file 20 — Supplemental Table S4 [file 41380_2019_473_MOESM20_ESM.xlsx]

## Sheet: HTR2a network mapping
human_entrez	human_symbol	gset	bc	prob	fdr	kegg_ids	kegg_terms	go_ids	go_terms
491	ATP2B2	stress_higher	2.06863	0.0228	0.0910559	KEGG088	calcium_signaling_pathway	GO:0006950	response to stress
2778	GNAS	stress_lower	0.5	0.02028	0.0910559	KEGG088	calcium_signaling_pathway	GO:0006950	response to stress
3360	HTR4	stress_higher	0.5	0.02066	0.0910559	KEGG088	calcium_signaling_pathway	NA	NA
2778	GNAS	all_diff_exp	0.5	0.03908	0.101866	KEGG088	calcium_signaling_pathway	GO:0006950	response to stress
3360	HTR4	all_diff_exp	0.5	0.03975	0.101866	KEGG088	calcium_signaling_pathway	NA	NA
5025	P2RX4	all_diff_exp	0.0564884	0.0163	0.0910559	KEGG088	calcium_signaling_pathway	GO:0006950	response to stress
7220	TRPC1	all_diff_exp	0.0415192	0.01874	0.0910559	KEGG088	calcium_signaling_pathway	NA	NA
7220	TRPC1	stress_lower	0.0333225	0.01164	0.0884166	KEGG088	calcium_signaling_pathway	NA	NA
488	ATP2A2	stress_higher	0.031655	0.02847	0.0972779	KEGG088	calcium_signaling_pathway	GO:0006950	response to stress
5025	P2RX4	stress_lower	0.0306276	0.01383	0.0910559	KEGG088	calcium_signaling_pathway	GO:0006950	response to stress
5025	P2RX4	stress_higher	0.0258608	0.01881	0.0910559	KEGG088	calcium_signaling_pathway	GO:0006950	response to stress
7220	TRPC1	stress_higher	0.00819672	0.02521	0.093801	KEGG088	calcium_signaling_pathway	NA	NA
3707	ITPKB	all_diff_exp	0.0366273	0.01971	0.0910559	KEGG088;KEGG091	calcium_signaling_pathway;phosphatidylinositol_signaling_system	GO:0023014;GO:0000165	signal transduction via phosphorylation event;MAPKKK cascade
3707	ITPKB	stress_lower	0.0255162	0.01106	0.0884166	KEGG088;KEGG091	calcium_signaling_pathway;phosphatidylinositol_signaling_system	GO:0023014;GO:0000165	signal transduction via phosphorylation event;MAPKKK cascade
51196	PLCE1	all_diff_exp	0.0187702	0.00782	0.0884166	KEGG088;KEGG091	calcium_signaling_pathway;phosphatidylinositol_signaling_system	GO:0042325;GO:0001932;GO:0023014;GO:0000165;GO:0043405	regulation of phosphorylation;regulation of protein phosphorylation;signal transduction via phosphorylation event;MAPKKK cascade;regulation of MAP kinase activity
51196	PLCE1	stress_higher	0.0111111	0.00619	0.0884166	KEGG088;KEGG091	calcium_signaling_pathway;phosphatidylinositol_signaling_system	GO:0042325;GO:0001932;GO:0023014;GO:0000165;GO:0043405	regulation of phosphorylation;regulation of protein phosphorylation;signal transduction via phosphorylation event;MAPKKK cascade;regulation of MAP kinase activity
3707	ITPKB	stress_higher	0.0111111	0.01699	0.0910559	KEGG088;KEGG091	calcium_signaling_pathway;phosphatidylinositol_signaling_system	GO:0023014;GO:0000165	signal transduction via phosphorylation event;MAPKKK cascade
51196	PLCE1	stress_lower	0.00765908	0.00844	0.0884166	KEGG088;KEGG091	calcium_signaling_pathway;phosphatidylinositol_signaling_system	GO:0042325;GO:0001932;GO:0023014;GO:0000165;GO:0043405	regulation of phosphorylation;regulation of protein phosphorylation;signal transduction via phosphorylation event;MAPKKK cascade;regulation of MAP kinase activity
6464	SHC1	all_diff_exp	0.0460597	0.02634	0.0946664	KEGG087;KEGG113;KEGG137	erbb_signaling_pathway;focal_adhesion;neurotrophin_signaling_pathway	GO:0006950;GO:0042325;GO:0001932;GO:0023014;GO:0000165;GO:0043405	response to stress;regulation of phosphorylation;regulation of protein phosphorylation;signal transduction via phosphorylation event;MAPKKK cascade;regulation of MAP kinase activity
6464	SHC1	stress_lower	0.0350105	0.01462	0.0910559	KEGG087;KEGG113;KEGG137	erbb_signaling_pathway;focal_adhesion;neurotrophin_signaling_pathway	GO:0006950;GO:0042325;GO:0001932;GO:0023014;GO:0000165;GO:0043405	response to stress;regulation of phosphorylation;regulation of protein phosphorylation;signal transduction via phosphorylation event;MAPKKK cascade;regulation of MAP kinase activity
6464	SHC1	stress_higher	0.0110492	0.02964	0.0977334	KEGG087;KEGG113;KEGG137	erbb_signaling_pathway;focal_adhesion;neurotrophin_signaling_pathway	GO:0006950;GO:0042325;GO:0001932;GO:0023014;GO:0000165;GO:0043405	response to stress;regulation of phosphorylation;regulation of protein phosphorylation;signal transduction via phosphorylation event;MAPKKK cascade;regulation of MAP kinase activity
2549	GAB1	all_diff_exp	1.02661	0.00244	0.0884166	KEGG087;KEGG137	erbb_signaling_pathway;neurotrophin_signaling_pathway	GO:0006950;GO:0042325;GO:0001932;GO:0080134;GO:0023014;GO:0043408;GO:0000165;GO:0043405;GO:0070302;GO:0046328	response to stress;regulation of phosphorylation;regulation of protein phosphorylation;regulation of response to stress;signal transduction via phosphorylation event;regulation of MAPKKK cascade;MAPKKK cascade;regulation of MAP kinase activity;regulation of stress-activated protein kinase signaling cascade;regulation of JNK cascade
2549	GAB1	stress_higher	1.00251	0.0018	0.0884166	KEGG087;KEGG137	erbb_signaling_pathway;neurotrophin_signaling_pathway	GO:0006950;GO:0042325;GO:0001932;GO:0080134;GO:0023014;GO:0043408;GO:0000165;GO:0043405;GO:0070302;GO:0046328	response to stress;regulation of phosphorylation;regulation of protein phosphorylation;regulation of response to stress;signal transduction via phosphorylation event;regulation of MAPKKK cascade;MAPKKK cascade;regulation of MAP kinase activity;regulation of stress-activated protein kinase signaling cascade;regulation of JNK cascade
5290	PIK3CA	all_diff_exp	2.04345	0.00874	0.0884166	KEGG087;KEGG091;KEGG113;KEGG137	erbb_signaling_pathway;phosphatidylinositol_signaling_system;focal_adhesion;neurotrophin_signaling_pathway	GO:0006950;GO:0023014	response to stress;signal transduction via phosphorylation event
5290	PIK3CA	stress_higher	2.01256	0.00556	0.0884166	KEGG087;KEGG091;KEGG113;KEGG137	erbb_signaling_pathway;phosphatidylinositol_signaling_system;focal_adhesion;neurotrophin_signaling_pathway	GO:0006950;GO:0023014	response to stress;signal transduction via phosphorylation event
5296	PIK3R2	all_diff_exp	0.50935	0.03332	0.0999202	KEGG087;KEGG091;KEGG113;KEGG137	erbb_signaling_pathway;phosphatidylinositol_signaling_system;focal_adhesion;neurotrophin_signaling_pathway	GO:0006950	response to stress
7423	VEGFB	all_diff_exp	0.566259	0.01992	0.0910559	KEGG113	focal_adhesion	GO:0006950;GO:0042325;GO:0001932;GO:0080134;GO:0043408	response to stress;regulation of phosphorylation;regulation of protein phosphorylation;regulation of response to stress;regulation of MAPKKK cascade
7423	VEGFB	stress_lower	0.547672	0.0095	0.0884166	KEGG113	focal_adhesion	GO:0006950;GO:0042325;GO:0001932;GO:0080134;GO:0043408	response to stress;regulation of phosphorylation;regulation of protein phosphorylation;regulation of response to stress;regulation of MAPKKK cascade
3685	ITGAV	all_diff_exp	0.535736	0.01973	0.0910559	KEGG113	focal_adhesion	GO:0006950;GO:0023014;GO:0000165	response to stress;signal transduction via phosphorylation event;MAPKKK cascade
3685	ITGAV	stress_higher	0.508537	0.0103	0.0884166	KEGG113	focal_adhesion	GO:0006950;GO:0023014;GO:0000165	response to stress;signal transduction via phosphorylation event;MAPKKK cascade
4763	NF1	all_diff_exp	2.00914	0.01707	0.0910559	KEGG086	mapk_signaling_pathway	GO:0006950;GO:0042325;GO:0001932;GO:0023014;GO:0043408;GO:0000165;GO:0043405	response to stress;regulation of phosphorylation;regulation of protein phosphorylation;signal transduction via phosphorylation event;regulation of MAPKKK cascade;MAPKKK cascade;regulation of MAP kinase activity
4763	NF1	stress_higher	1.89199	0.00874	0.0884166	KEGG086	mapk_signaling_pathway	GO:0006950;GO:0042325;GO:0001932;GO:0023014;GO:0043408;GO:0000165;GO:0043405	response to stress;regulation of phosphorylation;regulation of protein phosphorylation;signal transduction via phosphorylation event;regulation of MAPKKK cascade;MAPKKK cascade;regulation of MAP kinase activity
23542	MAPK8IP2	all_diff_exp	1.57693	0.01455	0.0910559	KEGG086	mapk_signaling_pathway	GO:0006950;GO:0042325;GO:0001932;GO:0080134;GO:0023014;GO:0043408;GO:0000165;GO:0070302;GO:0046328	response to stress;regulation of phosphorylation;regulation of protein phosphorylation;regulation of response to stress;signal transduction via phosphorylation event;regulation of MAPKKK cascade;MAPKKK cascade;regulation of stress-activated protein kinase signaling cascade;regulation of JNK cascade
23542	MAPK8IP2	stress_higher	1.52586	0.00723	0.0884166	KEGG086	mapk_signaling_pathway	GO:0006950;GO:0042325;GO:0001932;GO:0080134;GO:0023014;GO:0043408;GO:0000165;GO:0070302;GO:0046328	response to stress;regulation of phosphorylation;regulation of protein phosphorylation;regulation of response to stress;signal transduction via phosphorylation event;regulation of MAPKKK cascade;MAPKKK cascade;regulation of stress-activated protein kinase signaling cascade;regulation of JNK cascade
9448	MAP4K4	all_diff_exp	1.5	0.005	0.0884166	KEGG086	mapk_signaling_pathway	GO:0006950;GO:0080134;GO:0023014;GO:0043408;GO:0070302;GO:0046328	response to stress;regulation of response to stress;signal transduction via phosphorylation event;regulation of MAPKKK cascade;regulation of stress-activated protein kinase signaling cascade;regulation of JNK cascade
6885	MAP3K7	all_diff_exp	1.11502	0.01317	0.0910559	KEGG086	mapk_signaling_pathway	GO:0006950;GO:0042325;GO:0001932;GO:0080134;GO:0023014;GO:0043408;GO:0000165;GO:0043405;GO:0070302;GO:0046328	response to stress;regulation of phosphorylation;regulation of protein phosphorylation;regulation of response to stress;signal transduction via phosphorylation event;regulation of MAPKKK cascade;MAPKKK cascade;regulation of MAP kinase activity;regulation of stress-activated protein kinase signaling cascade;regulation of JNK cascade
6885	MAP3K7	stress_lower	1.05788	0.00614	0.0884166	KEGG086	mapk_signaling_pathway	GO:0006950;GO:0042325;GO:0001932;GO:0080134;GO:0023014;GO:0043408;GO:0000165;GO:0043405;GO:0070302;GO:0046328	response to stress;regulation of phosphorylation;regulation of protein phosphorylation;regulation of response to stress;signal transduction via phosphorylation event;regulation of MAPKKK cascade;MAPKKK cascade;regulation of MAP kinase activity;regulation of stress-activated protein kinase signaling cascade;regulation of JNK cascade
9448	MAP4K4	stress_lower	1	0.00567	0.0884166	KEGG086	mapk_signaling_pathway	GO:0006950;GO:0080134;GO:0023014;GO:0043408;GO:0070302;GO:0046328	response to stress;regulation of response to stress;signal transduction via phosphorylation event;regulation of MAPKKK cascade;regulation of stress-activated protein kinase signaling cascade;regulation of JNK cascade
409	ARRB2	all_diff_exp	0.646422	0.01037	0.0884166	KEGG086	mapk_signaling_pathway	GO:0006950;GO:0042325;GO:0001932;GO:0080134;GO:0043408	response to stress;regulation of phosphorylation;regulation of protein phosphorylation;regulation of response to stress;regulation of MAPKKK cascade
409	ARRB2	stress_lower	0.582747	0.00474	0.0884166	KEGG086	mapk_signaling_pathway	GO:0006950;GO:0042325;GO:0001932;GO:0080134;GO:0043408	response to stress;regulation of phosphorylation;regulation of protein phosphorylation;regulation of response to stress;regulation of MAPKKK cascade
57551	TAOK1	stress_lower	0.5	0.00375	0.0884166	KEGG086	mapk_signaling_pathway	GO:0006950;GO:0080134;GO:0043408;GO:0070302;GO:0046328	response to stress;regulation of response to stress;regulation of MAPKKK cascade;regulation of stress-activated protein kinase signaling cascade;regulation of JNK cascade
57551	TAOK1	all_diff_exp	0.5	0.00621	0.0884166	KEGG086	mapk_signaling_pathway	GO:0006950;GO:0080134;GO:0043408;GO:0070302;GO:0046328	response to stress;regulation of response to stress;regulation of MAPKKK cascade;regulation of stress-activated protein kinase signaling cascade;regulation of JNK cascade
8569	MKNK1	stress_higher	0.5	0.01552	0.0910559	KEGG086	mapk_signaling_pathway	GO:0023014	signal transduction via phosphorylation event
1616	DAXX	stress_lower	0.5	0.01854	0.0910559	KEGG086	mapk_signaling_pathway	GO:0006950;GO:0042325;GO:0001932;GO:0080134;GO:0023014;GO:0043408;GO:0000165;GO:0043405;GO:0070302;GO:0046328	response to stress;regulation of phosphorylation;regulation of protein phosphorylation;regulation of response to stress;signal transduction via phosphorylation event;regulation of MAPKKK cascade;MAPKKK cascade;regulation of MAP kinase activity;regulation of stress-activated protein kinase signaling cascade;regulation of JNK cascade
8398	PLA2G6	stress_higher	0.5	0.02901	0.0972779	KEGG086	mapk_signaling_pathway	NA	NA
8569	MKNK1	all_diff_exp	0.5	0.02938	0.0972779	KEGG086	mapk_signaling_pathway	GO:0023014	signal transduction via phosphorylation event
1616	DAXX	all_diff_exp	0.5	0.03565	0.101866	KEGG086	mapk_signaling_pathway	GO:0006950;GO:0042325;GO:0001932;GO:0080134;GO:0023014;GO:0043408;GO:0000165;GO:0043405;GO:0070302;GO:0046328	response to stress;regulation of phosphorylation;regulation of protein phosphorylation;regulation of response to stress;signal transduction via phosphorylation event;regulation of MAPKKK cascade;MAPKKK cascade;regulation of MAP kinase activity;regulation of stress-activated protein kinase signaling cascade;regulation of JNK cascade
7046	TGFBR1	stress_higher	0.109846	0.03948	0.101866	KEGG086	mapk_signaling_pathway	GO:0006950;GO:0042325;GO:0001932;GO:0023014;GO:0000165	response to stress;regulation of phosphorylation;regulation of protein phosphorylation;signal transduction via phosphorylation event;MAPKKK cascade
7186	TRAF2	all_diff_exp	0.0704121	0.02397	0.0922042	KEGG086	mapk_signaling_pathway	GO:0006950;GO:0042325;GO:0001932;GO:0080134;GO:0023014;GO:0043408;GO:0043405;GO:0070302;GO:0046328	response to stress;regulation of phosphorylation;regulation of protein phosphorylation;regulation of response to stress;signal transduction via phosphorylation event;regulation of MAPKKK cascade;regulation of MAP kinase activity;regulation of stress-activated protein kinase signaling cascade;regulation of JNK cascade
7186	TRAF2	stress_lower	0.0354511	0.0156	0.0910559	KEGG086	mapk_signaling_pathway	GO:0006950;GO:0042325;GO:0001932;GO:0080134;GO:0023014;GO:0043408;GO:0043405;GO:0070302;GO:0046328	response to stress;regulation of phosphorylation;regulation of protein phosphorylation;regulation of response to stress;signal transduction via phosphorylation event;regulation of MAPKKK cascade;regulation of MAP kinase activity;regulation of stress-activated protein kinase signaling cascade;regulation of JNK cascade
7186	TRAF2	stress_higher	0.034961	0.01615	0.0910559	KEGG086	mapk_signaling_pathway	GO:0006950;GO:0042325;GO:0001932;GO:0080134;GO:0023014;GO:0043408;GO:0043405;GO:0070302;GO:0046328	response to stress;regulation of phosphorylation;regulation of protein phosphorylation;regulation of response to stress;signal transduction via phosphorylation event;regulation of MAPKKK cascade;regulation of MAP kinase activity;regulation of stress-activated protein kinase signaling cascade;regulation of JNK cascade
11221	DUSP10	stress_lower	0.0104167	0.02176	0.0910559	KEGG086	mapk_signaling_pathway	GO:0006950;GO:0042325;GO:0001932;GO:0080134;GO:0023014;GO:0043408;GO:0000165;GO:0043405;GO:0070302;GO:0046328	response to stress;regulation of phosphorylation;regulation of protein phosphorylation;regulation of response to stress;signal transduction via phosphorylation event;regulation of MAPKKK cascade;MAPKKK cascade;regulation of MAP kinase activity;regulation of stress-activated protein kinase signaling cascade;regulation of JNK cascade
9479	MAPK8IP1	stress_lower	0.00935024	0.02802	0.0972779	KEGG086	mapk_signaling_pathway	GO:0006950;GO:0042325;GO:0001932;GO:0080134;GO:0023014;GO:0043408;GO:0000165;GO:0043405;GO:0070302;GO:0046328	response to stress;regulation of phosphorylation;regulation of protein phosphorylation;regulation of response to stress;signal transduction via phosphorylation event;regulation of MAPKKK cascade;MAPKKK cascade;regulation of MAP kinase activity;regulation of stress-activated protein kinase signaling cascade;regulation of JNK cascade
1845	DUSP3	stress_lower	0.00331126	0.00887	0.0884166	KEGG086	mapk_signaling_pathway	GO:0006950;GO:0042325;GO:0001932;GO:0080134;GO:0023014;GO:0043408;GO:0000165;GO:0043405;GO:0070302;GO:0046328	response to stress;regulation of phosphorylation;regulation of protein phosphorylation;regulation of response to stress;signal transduction via phosphorylation event;regulation of MAPKKK cascade;MAPKKK cascade;regulation of MAP kinase activity;regulation of stress-activated protein kinase signaling cascade;regulation of JNK cascade
1848	DUSP6	stress_lower	0.00331126	0.00919	0.0884166	KEGG086	mapk_signaling_pathway	GO:0006950;GO:0042325;GO:0001932;GO:0080134;GO:0023014;GO:0043408;GO:0000165;GO:0043405	response to stress;regulation of phosphorylation;regulation of protein phosphorylation;regulation of response to stress;signal transduction via phosphorylation event;regulation of MAPKKK cascade;MAPKKK cascade;regulation of MAP kinase activity
1845	DUSP3	all_diff_exp	0.00331126	0.01591	0.0910559	KEGG086	mapk_signaling_pathway	GO:0006950;GO:0042325;GO:0001932;GO:0080134;GO:0023014;GO:0043408;GO:0000165;GO:0043405;GO:0070302;GO:0046328	response to stress;regulation of phosphorylation;regulation of protein phosphorylation;regulation of response to stress;signal transduction via phosphorylation event;regulation of MAPKKK cascade;MAPKKK cascade;regulation of MAP kinase activity;regulation of stress-activated protein kinase signaling cascade;regulation of JNK cascade
1848	DUSP6	all_diff_exp	0.00331126	0.0161	0.0910559	KEGG086	mapk_signaling_pathway	GO:0006950;GO:0042325;GO:0001932;GO:0080134;GO:0023014;GO:0043408;GO:0000165;GO:0043405	response to stress;regulation of phosphorylation;regulation of protein phosphorylation;regulation of response to stress;signal transduction via phosphorylation event;regulation of MAPKKK cascade;MAPKKK cascade;regulation of MAP kinase activity
8913	CACNA1G	all_diff_exp	1.57415	0.00974	0.0884166	KEGG086;KEGG088	mapk_signaling_pathway;calcium_signaling_pathway	NA	NA
8913	CACNA1G	stress_higher	1.52586	0.00573	0.0884166	KEGG086;KEGG088	mapk_signaling_pathway;calcium_signaling_pathway	NA	NA
5058	PAK1	stress_lower	0.52005	0.00261	0.0884166	KEGG086;KEGG087;KEGG113	mapk_signaling_pathway;erbb_signaling_pathway;focal_adhesion	GO:0006950;GO:0042325;GO:0001932;GO:0080134;GO:0043408;GO:0043405;GO:0070302;GO:0046328	response to stress;regulation of phosphorylation;regulation of protein phosphorylation;regulation of response to stress;regulation of MAPKKK cascade;regulation of MAP kinase activity;regulation of stress-activated protein kinase signaling cascade;regulation of JNK cascade
5058	PAK1	all_diff_exp	0.52005	0.00645	0.0884166	KEGG086;KEGG087;KEGG113	mapk_signaling_pathway;erbb_signaling_pathway;focal_adhesion	GO:0006950;GO:0042325;GO:0001932;GO:0080134;GO:0043408;GO:0043405;GO:0070302;GO:0046328	response to stress;regulation of phosphorylation;regulation of protein phosphorylation;regulation of response to stress;regulation of MAPKKK cascade;regulation of MAP kinase activity;regulation of stress-activated protein kinase signaling cascade;regulation of JNK cascade
3265	HRAS	all_diff_exp	1.63674	0.02307	0.0910559	KEGG086;KEGG087;KEGG113;KEGG137	mapk_signaling_pathway;erbb_signaling_pathway;focal_adhesion;neurotrophin_signaling_pathway	GO:0006950;GO:0042325;GO:0001932;GO:0023014;GO:0043408;GO:0000165	response to stress;regulation of phosphorylation;regulation of protein phosphorylation;signal transduction via phosphorylation event;regulation of MAPKKK cascade;MAPKKK cascade
3265	HRAS	stress_lower	1.57671	0.01034	0.0884166	KEGG086;KEGG087;KEGG113;KEGG137	mapk_signaling_pathway;erbb_signaling_pathway;focal_adhesion;neurotrophin_signaling_pathway	GO:0006950;GO:0042325;GO:0001932;GO:0023014;GO:0043408;GO:0000165	response to stress;regulation of phosphorylation;regulation of protein phosphorylation;signal transduction via phosphorylation event;regulation of MAPKKK cascade;MAPKKK cascade
5601	MAPK9	all_diff_exp	1.05127	0.016	0.0910559	KEGG086;KEGG087;KEGG113;KEGG137	mapk_signaling_pathway;erbb_signaling_pathway;focal_adhesion;neurotrophin_signaling_pathway	GO:0006950;GO:0080134;GO:0023014;GO:0000165	response to stress;regulation of response to stress;signal transduction via phosphorylation event;MAPKKK cascade
5601	MAPK9	stress_lower	0.54307	0.01875	0.0910559	KEGG086;KEGG087;KEGG113;KEGG137	mapk_signaling_pathway;erbb_signaling_pathway;focal_adhesion;neurotrophin_signaling_pathway	GO:0006950;GO:0080134;GO:0023014;GO:0000165	response to stress;regulation of response to stress;signal transduction via phosphorylation event;MAPKKK cascade
2885	GRB2	all_diff_exp	0.537155	0.01407	0.0910559	KEGG086;KEGG087;KEGG113;KEGG137	mapk_signaling_pathway;erbb_signaling_pathway;focal_adhesion;neurotrophin_signaling_pathway	GO:0006950;GO:0043408	response to stress;regulation of MAPKKK cascade
5601	MAPK9	stress_higher	0.508197	0.02396	0.0922042	KEGG086;KEGG087;KEGG113;KEGG137	mapk_signaling_pathway;erbb_signaling_pathway;focal_adhesion;neurotrophin_signaling_pathway	GO:0006950;GO:0080134;GO:0023014;GO:0000165	response to stress;regulation of response to stress;signal transduction via phosphorylation event;MAPKKK cascade
2885	GRB2	stress_lower	0.500474	0.01093	0.0884166	KEGG086;KEGG087;KEGG113;KEGG137	mapk_signaling_pathway;erbb_signaling_pathway;focal_adhesion;neurotrophin_signaling_pathway	GO:0006950;GO:0043408	response to stress;regulation of MAPKKK cascade
5599	MAPK8	all_diff_exp	0.100345	0.01907	0.0910559	KEGG086;KEGG087;KEGG113;KEGG137	mapk_signaling_pathway;erbb_signaling_pathway;focal_adhesion;neurotrophin_signaling_pathway	GO:0006950;GO:0080134;GO:0023014;GO:0000165	response to stress;regulation of response to stress;signal transduction via phosphorylation event;MAPKKK cascade
5599	MAPK8	stress_higher	0.0568009	0.01432	0.0910559	KEGG086;KEGG087;KEGG113;KEGG137	mapk_signaling_pathway;erbb_signaling_pathway;focal_adhesion;neurotrophin_signaling_pathway	GO:0006950;GO:0080134;GO:0023014;GO:0000165	response to stress;regulation of response to stress;signal transduction via phosphorylation event;MAPKKK cascade
5599	MAPK8	stress_lower	0.0435444	0.01743	0.0910559	KEGG086;KEGG087;KEGG113;KEGG137	mapk_signaling_pathway;erbb_signaling_pathway;focal_adhesion;neurotrophin_signaling_pathway	GO:0006950;GO:0080134;GO:0023014;GO:0000165	response to stress;regulation of response to stress;signal transduction via phosphorylation event;MAPKKK cascade
5604	MAP2K1	stress_lower	0.00331126	0.03956	0.101866	KEGG086;KEGG087;KEGG113;KEGG137	mapk_signaling_pathway;erbb_signaling_pathway;focal_adhesion;neurotrophin_signaling_pathway	GO:0006950;GO:0042325;GO:0001932;GO:0080134;GO:0023014;GO:0000165;GO:0043405	response to stress;regulation of phosphorylation;regulation of protein phosphorylation;regulation of response to stress;signal transduction via phosphorylation event;MAPKKK cascade;regulation of MAP kinase activity
5609	MAP2K7	stress_higher	0.5	0.02052	0.0910559	KEGG086;KEGG087;KEGG137	mapk_signaling_pathway;erbb_signaling_pathway;neurotrophin_signaling_pathway	GO:0006950;GO:0042325;GO:0001932;GO:0080134;GO:0023014;GO:0043408;GO:0000165;GO:0043405;GO:0070302;GO:0046328	response to stress;regulation of phosphorylation;regulation of protein phosphorylation;regulation of response to stress;signal transduction via phosphorylation event;regulation of MAPKKK cascade;MAPKKK cascade;regulation of MAP kinase activity;regulation of stress-activated protein kinase signaling cascade;regulation of JNK cascade
5609	MAP2K7	all_diff_exp	0.5	0.0388	0.101866	KEGG086;KEGG087;KEGG137	mapk_signaling_pathway;erbb_signaling_pathway;neurotrophin_signaling_pathway	GO:0006950;GO:0042325;GO:0001932;GO:0080134;GO:0023014;GO:0043408;GO:0000165;GO:0043405;GO:0070302;GO:0046328	response to stress;regulation of phosphorylation;regulation of protein phosphorylation;regulation of response to stress;signal transduction via phosphorylation event;regulation of MAPKKK cascade;MAPKKK cascade;regulation of MAP kinase activity;regulation of stress-activated protein kinase signaling cascade;regulation of JNK cascade
998	CDC42	stress_lower	0.575991	0.02287	0.0910559	KEGG086;KEGG113;KEGG137	mapk_signaling_pathway;focal_adhesion;neurotrophin_signaling_pathway	GO:0006950;GO:0042325;GO:0001932;GO:0080134;GO:0043408;GO:0070302;GO:0046328	response to stress;regulation of phosphorylation;regulation of protein phosphorylation;regulation of response to stress;regulation of MAPKKK cascade;regulation of stress-activated protein kinase signaling cascade;regulation of JNK cascade
4214	MAP3K1	stress_higher	0.0525126	0.03619	0.101866	KEGG086;KEGG137	mapk_signaling_pathway;neurotrophin_signaling_pathway	GO:0006950;GO:0042325;GO:0001932;GO:0080134;GO:0023014;GO:0043408;GO:0000165;GO:0043405;GO:0070302;GO:0046328	response to stress;regulation of phosphorylation;regulation of protein phosphorylation;regulation of response to stress;signal transduction via phosphorylation event;regulation of MAPKKK cascade;MAPKKK cascade;regulation of MAP kinase activity;regulation of stress-activated protein kinase signaling cascade;regulation of JNK cascade
7189	TRAF6	stress_lower	0.0374547	0.02665	0.095373	KEGG086;KEGG137	mapk_signaling_pathway;neurotrophin_signaling_pathway	GO:0006950;GO:0042325;GO:0001932;GO:0080134;GO:0023014;GO:0043408;GO:0000165;GO:0043405;GO:0070302;GO:0046328	response to stress;regulation of phosphorylation;regulation of protein phosphorylation;regulation of response to stress;signal transduction via phosphorylation event;regulation of MAPKKK cascade;MAPKKK cascade;regulation of MAP kinase activity;regulation of stress-activated protein kinase signaling cascade;regulation of JNK cascade
4214	MAP3K1	stress_lower	0.0339623	0.03651	0.101866	KEGG086;KEGG137	mapk_signaling_pathway;neurotrophin_signaling_pathway	GO:0006950;GO:0042325;GO:0001932;GO:0080134;GO:0023014;GO:0043408;GO:0000165;GO:0043405;GO:0070302;GO:0046328	response to stress;regulation of phosphorylation;regulation of protein phosphorylation;regulation of response to stress;signal transduction via phosphorylation event;regulation of MAPKKK cascade;MAPKKK cascade;regulation of MAP kinase activity;regulation of stress-activated protein kinase signaling cascade;regulation of JNK cascade
4217	MAP3K5	stress_lower	0.0307218	0.03172	0.0997903	KEGG086;KEGG137	mapk_signaling_pathway;neurotrophin_signaling_pathway	GO:0006950;GO:0042325;GO:0001932;GO:0080134;GO:0023014;GO:0043408;GO:0000165;GO:0043405;GO:0070302;GO:0046328	response to stress;regulation of phosphorylation;regulation of protein phosphorylation;regulation of response to stress;signal transduction via phosphorylation event;regulation of MAPKKK cascade;MAPKKK cascade;regulation of MAP kinase activity;regulation of stress-activated protein kinase signaling cascade;regulation of JNK cascade
7189	TRAF6	stress_higher	0.0267643	0.03307	0.0999202	KEGG086;KEGG137	mapk_signaling_pathway;neurotrophin_signaling_pathway	GO:0006950;GO:0042325;GO:0001932;GO:0080134;GO:0023014;GO:0043408;GO:0000165;GO:0043405;GO:0070302;GO:0046328	response to stress;regulation of phosphorylation;regulation of protein phosphorylation;regulation of response to stress;signal transduction via phosphorylation event;regulation of MAPKKK cascade;MAPKKK cascade;regulation of MAP kinase activity;regulation of stress-activated protein kinase signaling cascade;regulation of JNK cascade
10987	COPS5	all_diff_exp	2.5	0.01536	0.0910559	NA	NA	GO:0080134;GO:0043408;GO:0070302;GO:0046328	regulation of response to stress;regulation of MAPKKK cascade;regulation of stress-activated protein kinase signaling cascade;regulation of JNK cascade
8813	DPM1	all_diff_exp	2	0.02242	0.0910559	NA	NA	NA	NA
5300	PIN1	all_diff_exp	1.59126	0.00266	0.0884166	NA	NA	GO:0006950;GO:0042325;GO:0001932;GO:0043408	response to stress;regulation of phosphorylation;regulation of protein phosphorylation;regulation of MAPKKK cascade
7001	PRDX2	all_diff_exp	1.54487	0.00519	0.0884166	NA	NA	GO:0006950;GO:0042325;GO:0001932;GO:0080134;GO:0023014;GO:0000165;GO:0043405	response to stress;regulation of phosphorylation;regulation of protein phosphorylation;regulation of response to stress;signal transduction via phosphorylation event;MAPKKK cascade;regulation of MAP kinase activity
5300	PIN1	stress_lower	1.53508	0.0015	0.0884166	NA	NA	GO:0006950;GO:0042325;GO:0001932;GO:0043408	response to stress;regulation of phosphorylation;regulation of protein phosphorylation;regulation of MAPKKK cascade
8813	DPM1	stress_lower	1.5	0.0172	0.0910559	NA	NA	NA	NA
10987	COPS5	stress_lower	1.5	0.01778	0.0910559	NA	NA	GO:0080134;GO:0043408;GO:0070302;GO:0046328	regulation of response to stress;regulation of MAPKKK cascade;regulation of stress-activated protein kinase signaling cascade;regulation of JNK cascade
57419	SLC24A3	all_diff_exp	1.2217	0.01895	0.0910559	NA	NA	NA	NA
57419	SLC24A3	stress_higher	1.17486	0.00982	0.0884166	NA	NA	NA	NA
7001	PRDX2	stress_lower	1.04487	0.00441	0.0884166	NA	NA	GO:0006950;GO:0042325;GO:0001932;GO:0080134;GO:0023014;GO:0000165;GO:0043405	response to stress;regulation of phosphorylation;regulation of protein phosphorylation;regulation of response to stress;signal transduction via phosphorylation event;MAPKKK cascade;regulation of MAP kinase activity
2917	GRM7	all_diff_exp	1.01852	0.03507	0.101354	NA	NA	GO:0006950	response to stress
10174	SORBS3	all_diff_exp	1.00863	0.00194	0.0884166	NA	NA	GO:0043408	regulation of MAPKKK cascade
8818	DPM2	all_diff_exp	1	0.00165	0.0884166	NA	NA	NA	NA
28996	HIPK2	all_diff_exp	0.651867	0.01135	0.0884166	NA	NA	GO:0006950;GO:0080134;GO:0043408;GO:0070302;GO:0046328	response to stress;regulation of response to stress;regulation of MAPKKK cascade;regulation of stress-activated protein kinase signaling cascade;regulation of JNK cascade
2917	GRM7	stress_higher	0.622794	0.03282	0.0999202	NA	NA	GO:0006950	response to stress
324	APC	stress_lower	0.608782	0.02406	0.0922042	NA	NA	GO:0006950;GO:0042325;GO:0001932;GO:0043408	response to stress;regulation of phosphorylation;regulation of protein phosphorylation;regulation of MAPKKK cascade
10252	SPRY1	all_diff_exp	0.591901	0.00284	0.0884166	NA	NA	GO:0042325;GO:0001932;GO:0043408;GO:0043405	regulation of phosphorylation;regulation of protein phosphorylation;regulation of MAPKKK cascade;regulation of MAP kinase activity
28996	HIPK2	stress_higher	0.581356	0.00601	0.0884166	NA	NA	GO:0006950;GO:0080134;GO:0043408;GO:0070302;GO:0046328	response to stress;regulation of response to stress;regulation of MAPKKK cascade;regulation of stress-activated protein kinase signaling cascade;regulation of JNK cascade
2621	GAS6	all_diff_exp	0.569813	0.02883	0.0972779	NA	NA	GO:0006950;GO:0023014;GO:0043408	response to stress;signal transduction via phosphorylation event;regulation of MAPKKK cascade
10316	NMUR1	all_diff_exp	0.562513	0.00079	0.0884166	NA	NA	NA	NA
8754	ADAM9	stress_lower	0.560592	0.02099	0.0910559	NA	NA	GO:0006950;GO:0042325;GO:0001932;GO:0023014;GO:0000165	response to stress;regulation of phosphorylation;regulation of protein phosphorylation;signal transduction via phosphorylation event;MAPKKK cascade
10252	SPRY1	stress_higher	0.54906	0.0016	0.0884166	NA	NA	GO:0042325;GO:0001932;GO:0043408;GO:0043405	regulation of phosphorylation;regulation of protein phosphorylation;regulation of MAPKKK cascade;regulation of MAP kinase activity
4086	SMAD1	all_diff_exp	0.547431	0.00206	0.0884166	NA	NA	GO:0006950;GO:0023014;GO:0000165	response to stress;signal transduction via phosphorylation event;MAPKKK cascade
9043	SPAG9	all_diff_exp	0.537398	0.00882	0.0884166	NA	NA	GO:0006950;GO:0042325;GO:0001932;GO:0080134;GO:0023014;GO:0043408;GO:0000165;GO:0043405;GO:0070302;GO:0046328	response to stress;regulation of phosphorylation;regulation of protein phosphorylation;regulation of response to stress;signal transduction via phosphorylation event;regulation of MAPKKK cascade;MAPKKK cascade;regulation of MAP kinase activity;regulation of stress-activated protein kinase signaling cascade;regulation of JNK cascade
7466	WFS1	all_diff_exp	0.536913	0.0059	0.0884166	NA	NA	GO:0006950	response to stress
10316	NMUR1	stress_higher	0.531885	0.00054	0.0884166	NA	NA	NA	NA
2621	GAS6	stress_higher	0.529512	0.01489	0.0910559	NA	NA	GO:0006950;GO:0023014;GO:0043408	response to stress;signal transduction via phosphorylation event;regulation of MAPKKK cascade
84231	TRAF7	all_diff_exp	0.527377	0.00207	0.0884166	NA	NA	GO:0042325;GO:0001932;GO:0043408	regulation of phosphorylation;regulation of protein phosphorylation;regulation of MAPKKK cascade
7466	WFS1	stress_higher	0.524252	0.00285	0.0884166	NA	NA	GO:0006950	response to stress
4086	SMAD1	stress_higher	0.522973	0.00133	0.0884166	NA	NA	GO:0006950;GO:0023014;GO:0000165	response to stress;signal transduction via phosphorylation event;MAPKKK cascade
51393	TRPV2	all_diff_exp	0.520444	0.00234	0.0884166	NA	NA	GO:0006950	response to stress
5311	PKD2	stress_higher	0.519308	0.0291	0.0972779	NA	NA	NA	NA
5886	RAD23A	stress_lower	0.516129	0.00371	0.0884166	NA	NA	GO:0006950	response to stress
5886	RAD23A	all_diff_exp	0.516129	0.00993	0.0884166	NA	NA	GO:0006950	response to stress
10174	SORBS3	stress_lower	0.508629	0.00271	0.0884166	NA	NA	GO:0043408	regulation of MAPKKK cascade
9043	SPAG9	stress_higher	0.508197	0.00603	0.0884166	NA	NA	GO:0006950;GO:0042325;GO:0001932;GO:0080134;GO:0023014;GO:0043408;GO:0000165;GO:0043405;GO:0070302;GO:0046328	response to stress;regulation of phosphorylation;regulation of protein phosphorylation;regulation of response to stress;signal transduction via phosphorylation event;regulation of MAPKKK cascade;MAPKKK cascade;regulation of MAP kinase activity;regulation of stress-activated protein kinase signaling cascade;regulation of JNK cascade
4534	MTM1	all_diff_exp	0.506436	0.01534	0.0910559	NA	NA	NA	NA
84231	TRAF7	stress_lower	0.503125	0.00133	0.0884166	NA	NA	GO:0042325;GO:0001932;GO:0043408	regulation of phosphorylation;regulation of protein phosphorylation;regulation of MAPKKK cascade
376497	SLC27A1	stress_higher	0.502513	0.00232	0.0884166	NA	NA	GO:0006950;GO:0042325;GO:0001932	response to stress;regulation of phosphorylation;regulation of protein phosphorylation
376497	SLC27A1	all_diff_exp	0.502513	0.00473	0.0884166	NA	NA	GO:0006950;GO:0042325;GO:0001932	response to stress;regulation of phosphorylation;regulation of protein phosphorylation
55361	PI4K2A	stress_lower	0.5	0.00116	0.0884166	NA	NA	NA	NA
55361	PI4K2A	all_diff_exp	0.5	0.00203	0.0884166	NA	NA	NA	NA
4144	MAT2A	stress_higher	0.5	0.00227	0.0884166	NA	NA	NA	NA
51393	TRPV2	stress_higher	0.5	0.00242	0.0884166	NA	NA	GO:0006950	response to stress
7347	UCHL3	stress_higher	0.5	0.00331	0.0884166	NA	NA	NA	NA
4144	MAT2A	all_diff_exp	0.5	0.00426	0.0884166	NA	NA	NA	NA
55719	FAM178A	stress_higher	0.5	0.00433	0.0884166	NA	NA	NA	NA
7347	UCHL3	all_diff_exp	0.5	0.00599	0.0884166	NA	NA	NA	NA
8818	DPM2	stress_lower	0.5	0.00722	0.0884166	NA	NA	NA	NA
8818	DPM2	stress_higher	0.5	0.00736	0.0884166	NA	NA	NA	NA
7407	VARS	stress_lower	0.5	0.00849	0.0884166	NA	NA	NA	NA
240	ALOX5	stress_lower	0.5	0.00879	0.0884166	NA	NA	GO:0006950	response to stress
55719	FAM178A	all_diff_exp	0.5	0.00882	0.0884166	NA	NA	NA	NA
57119	EPPIN	stress_higher	0.5	0.01068	0.0884166	NA	NA	NA	NA
128869	PIGU	stress_lower	0.5	0.01081	0.0884166	NA	NA	NA	NA
5316	PKNOX1	stress_lower	0.5	0.01123	0.0884166	NA	NA	NA	NA
10861	SLC26A1	stress_higher	0.5	0.01175	0.0884166	NA	NA	NA	NA
160418	TMTC3	stress_higher	0.5	0.01348	0.0910559	NA	NA	NA	NA
7407	VARS	all_diff_exp	0.5	0.01459	0.0910559	NA	NA	NA	NA
9794	MAML1	stress_higher	0.5	0.01621	0.0910559	NA	NA	NA	NA
240	ALOX5	all_diff_exp	0.5	0.01804	0.0910559	NA	NA	GO:0006950	response to stress
2004	ELK3	stress_lower	0.5	0.01827	0.0910559	NA	NA	GO:0006950	response to stress
2648	KAT2A	stress_higher	0.5	0.01932	0.0910559	NA	NA	NA	NA
10174	SORBS3	stress_higher	0.5	0.02083	0.0910559	NA	NA	GO:0043408	regulation of MAPKKK cascade
128869	PIGU	all_diff_exp	0.5	0.02099	0.0910559	NA	NA	NA	NA
25998	IBTK	stress_lower	0.5	0.02105	0.0910559	NA	NA	GO:0042325;GO:0001932	regulation of phosphorylation;regulation of protein phosphorylation
5316	PKNOX1	all_diff_exp	0.5	0.02111	0.0910559	NA	NA	NA	NA
51231	VRK3	stress_higher	0.5	0.02176	0.0910559	NA	NA	GO:0043408	regulation of MAPKKK cascade
57119	EPPIN	all_diff_exp	0.5	0.02223	0.0910559	NA	NA	NA	NA
476	ATP1A1	stress_higher	0.5	0.02279	0.0910559	NA	NA	NA	NA
10370	CITED2	stress_lower	0.5	0.02307	0.0910559	NA	NA	GO:0006950	response to stress
10861	SLC26A1	all_diff_exp	0.5	0.02317	0.0910559	NA	NA	NA	NA
348980	HCN1	stress_higher	0.5	0.02328	0.0910627	NA	NA	NA	NA
4700	NDUFA6	stress_lower	0.5	0.02454	0.0929646	NA	NA	GO:0006950	response to stress
9802	DAZAP2	stress_lower	0.5	0.02493	0.093801	NA	NA	NA	NA
9098	USP6	stress_lower	0.5	0.02543	0.093801	NA	NA	NA	NA
160418	TMTC3	all_diff_exp	0.5	0.02543	0.093801	NA	NA	NA	NA
4534	MTM1	stress_higher	0.5	0.02591	0.0942425	NA	NA	NA	NA
6500	SKP1	stress_lower	0.5	0.02818	0.0972779	NA	NA	NA	NA
5717	PSMD11	stress_lower	0.5	0.02896	0.0972779	NA	NA	GO:0006950	response to stress
9794	MAML1	all_diff_exp	0.5	0.02938	0.0972779	NA	NA	NA	NA
29965	CDIP1	stress_lower	0.5	0.03225	0.0999202	NA	NA	GO:0006950	response to stress
10952	SEC61B	stress_lower	0.5	0.03286	0.0999202	NA	NA	NA	NA
5936	RBM4	stress_higher	0.5	0.03423	0.100305	NA	NA	GO:0006950;GO:0023014;GO:0000165	response to stress;signal transduction via phosphorylation event;MAPKKK cascade
652	BMP4	all_diff_exp	0.267708	0.02815	0.0972779	NA	NA	GO:0042325;GO:0001932;GO:0023014;GO:0043408;GO:0000165;GO:0043405	regulation of phosphorylation;regulation of protein phosphorylation;signal transduction via phosphorylation event;regulation of MAPKKK cascade;MAPKKK cascade;regulation of MAP kinase activity
5742	PTGS1	stress_lower	0.25	0.03466	0.101094	NA	NA	GO:0006950	response to stress
8312	AXIN1	all_diff_exp	0.152279	0.02132	0.0910559	NA	NA	GO:0006950;GO:0042325;GO:0001932;GO:0080134;GO:0023014;GO:0043408;GO:0000165;GO:0043405;GO:0070302;GO:0046328	response to stress;regulation of phosphorylation;regulation of protein phosphorylation;regulation of response to stress;signal transduction via phosphorylation event;regulation of MAPKKK cascade;MAPKKK cascade;regulation of MAP kinase activity;regulation of stress-activated protein kinase signaling cascade;regulation of JNK cascade
652	BMP4	stress_higher	0.138497	0.026	0.0942425	NA	NA	GO:0042325;GO:0001932;GO:0023014;GO:0043408;GO:0000165;GO:0043405	regulation of phosphorylation;regulation of protein phosphorylation;signal transduction via phosphorylation event;regulation of MAPKKK cascade;MAPKKK cascade;regulation of MAP kinase activity
652	BMP4	stress_lower	0.129212	0.0274	0.0972295	NA	NA	GO:0042325;GO:0001932;GO:0023014;GO:0043408;GO:0000165;GO:0043405	regulation of phosphorylation;regulation of protein phosphorylation;signal transduction via phosphorylation event;regulation of MAPKKK cascade;MAPKKK cascade;regulation of MAP kinase activity
972	CD74	stress_lower	0.0980202	0.02836	0.0972779	NA	NA	GO:0006950;GO:0042325;GO:0001932;GO:0080134;GO:0023014;GO:0043408;GO:0000165;GO:0043405	response to stress;regulation of phosphorylation;regulation of protein phosphorylation;regulation of response to stress;signal transduction via phosphorylation event;regulation of MAPKKK cascade;MAPKKK cascade;regulation of MAP kinase activity
128239	IQGAP3	all_diff_exp	0.0954979	0.0087	0.0884166	NA	NA	GO:0042325;GO:0001932;GO:0023014;GO:0000165;GO:0043405	regulation of phosphorylation;regulation of protein phosphorylation;signal transduction via phosphorylation event;MAPKKK cascade;regulation of MAP kinase activity
7164	TPD52L1	all_diff_exp	0.0802499	0.009	0.0884166	NA	NA	GO:0042325;GO:0001932;GO:0080134;GO:0043408;GO:0043405;GO:0070302;GO:0046328	regulation of phosphorylation;regulation of protein phosphorylation;regulation of response to stress;regulation of MAPKKK cascade;regulation of MAP kinase activity;regulation of stress-activated protein kinase signaling cascade;regulation of JNK cascade
8312	AXIN1	stress_higher	0.078581	0.01954	0.0910559	NA	NA	GO:0006950;GO:0042325;GO:0001932;GO:0080134;GO:0023014;GO:0043408;GO:0000165;GO:0043405;GO:0070302;GO:0046328	response to stress;regulation of phosphorylation;regulation of protein phosphorylation;regulation of response to stress;signal transduction via phosphorylation event;regulation of MAPKKK cascade;MAPKKK cascade;regulation of MAP kinase activity;regulation of stress-activated protein kinase signaling cascade;regulation of JNK cascade
51738	GHRL	stress_lower	0.0744096	0.03027	0.0978182	NA	NA	GO:0042325;GO:0001932;GO:0080134;GO:0023014;GO:0000165;GO:0043405	regulation of phosphorylation;regulation of protein phosphorylation;regulation of response to stress;signal transduction via phosphorylation event;MAPKKK cascade;regulation of MAP kinase activity
27113	BBC3	all_diff_exp	0.0737572	0.03297	0.0999202	NA	NA	GO:0006950	response to stress
8312	AXIN1	stress_lower	0.0736983	0.01999	0.0910559	NA	NA	GO:0006950;GO:0042325;GO:0001932;GO:0080134;GO:0023014;GO:0043408;GO:0000165;GO:0043405;GO:0070302;GO:0046328	response to stress;regulation of phosphorylation;regulation of protein phosphorylation;regulation of response to stress;signal transduction via phosphorylation event;regulation of MAPKKK cascade;MAPKKK cascade;regulation of MAP kinase activity;regulation of stress-activated protein kinase signaling cascade;regulation of JNK cascade
51289	RXFP3	stress_lower	0.0714286	0.00723	0.0884166	NA	NA	NA	NA
51289	RXFP3	all_diff_exp	0.0714286	0.01181	0.0884166	NA	NA	NA	NA
4771	NF2	all_diff_exp	0.0658756	0.0334	0.0999202	NA	NA	GO:0042325;GO:0001932;GO:0043408	regulation of phosphorylation;regulation of protein phosphorylation;regulation of MAPKKK cascade
472	ATM	stress_lower	0.0647391	0.03059	0.0978182	NA	NA	GO:0006950;GO:0080134	response to stress;regulation of response to stress
27113	BBC3	stress_lower	0.0630479	0.01806	0.0910559	NA	NA	GO:0006950	response to stress
79594	MUL1	all_diff_exp	0.0564897	0.00425	0.0884166	NA	NA	GO:0006950;GO:0042325;GO:0001932;GO:0080134;GO:0023014;GO:0043408;GO:0000165;GO:0043405;GO:0070302;GO:0046328	response to stress;regulation of phosphorylation;regulation of protein phosphorylation;regulation of response to stress;signal transduction via phosphorylation event;regulation of MAPKKK cascade;MAPKKK cascade;regulation of MAP kinase activity;regulation of stress-activated protein kinase signaling cascade;regulation of JNK cascade
2645	GCK	all_diff_exp	0.0528416	0.02435	0.0926622	NA	NA	NA	NA
4221	MEN1	stress_higher	0.0511168	0.02507	0.093801	NA	NA	GO:0006950;GO:0042325;GO:0001932;GO:0080134;GO:0023014;GO:0043408;GO:0000165;GO:0070302;GO:0046328	response to stress;regulation of phosphorylation;regulation of protein phosphorylation;regulation of response to stress;signal transduction via phosphorylation event;regulation of MAPKKK cascade;MAPKKK cascade;regulation of stress-activated protein kinase signaling cascade;regulation of JNK cascade
3397	ID1	stress_lower	0.0508161	0.03486	0.101094	NA	NA	GO:0043408	regulation of MAPKKK cascade
128239	IQGAP3	stress_lower	0.0502192	0.00782	0.0884166	NA	NA	GO:0042325;GO:0001932;GO:0023014;GO:0000165;GO:0043405	regulation of phosphorylation;regulation of protein phosphorylation;signal transduction via phosphorylation event;MAPKKK cascade;regulation of MAP kinase activity
4771	NF2	stress_higher	0.05	0.02018	0.0910559	NA	NA	GO:0042325;GO:0001932;GO:0043408	regulation of phosphorylation;regulation of protein phosphorylation;regulation of MAPKKK cascade
6720	SREBF1	all_diff_exp	0.0490786	0.02202	0.0910559	NA	NA	GO:0006950	response to stress
6720	SREBF1	stress_higher	0.0486042	0.01129	0.0884166	NA	NA	GO:0006950	response to stress
8841	HDAC3	stress_higher	0.0486042	0.02084	0.0910559	NA	NA	GO:0080134;GO:0043408;GO:0070302;GO:0046328	regulation of response to stress;regulation of MAPKKK cascade;regulation of stress-activated protein kinase signaling cascade;regulation of JNK cascade
8315	BRAP	all_diff_exp	0.0461469	0.02721	0.0969644	NA	NA	GO:0023014;GO:0000165	signal transduction via phosphorylation event;MAPKKK cascade
7164	TPD52L1	stress_lower	0.0460823	0.00592	0.0884166	NA	NA	GO:0042325;GO:0001932;GO:0080134;GO:0043408;GO:0043405;GO:0070302;GO:0046328	regulation of phosphorylation;regulation of protein phosphorylation;regulation of response to stress;regulation of MAPKKK cascade;regulation of MAP kinase activity;regulation of stress-activated protein kinase signaling cascade;regulation of JNK cascade
283	ANG	stress_lower	0.045984	0.03398	0.0999202	NA	NA	GO:0006950;GO:0042325;GO:0001932	response to stress;regulation of phosphorylation;regulation of protein phosphorylation
128239	IQGAP3	stress_higher	0.0452787	0.01004	0.0884166	NA	NA	GO:0042325;GO:0001932;GO:0023014;GO:0000165;GO:0043405	regulation of phosphorylation;regulation of protein phosphorylation;signal transduction via phosphorylation event;MAPKKK cascade;regulation of MAP kinase activity
2645	GCK	stress_lower	0.0446449	0.01385	0.0910559	NA	NA	NA	NA
5052	PRDX1	all_diff_exp	0.0444164	0.03317	0.0999202	NA	NA	GO:0006950	response to stress
10252	SPRY1	stress_lower	0.0428414	0.02907	0.0972779	NA	NA	GO:0042325;GO:0001932;GO:0043408;GO:0043405	regulation of phosphorylation;regulation of protein phosphorylation;regulation of MAPKKK cascade;regulation of MAP kinase activity
5716	PSMD10	stress_higher	0.042324	0.03197	0.0999202	NA	NA	GO:0006950;GO:0042325;GO:0001932;GO:0080134;GO:0023014;GO:0043408	response to stress;regulation of phosphorylation;regulation of protein phosphorylation;regulation of response to stress;signal transduction via phosphorylation event;regulation of MAPKKK cascade
6786	STIM1	all_diff_exp	0.0415192	0.01582	0.0910559	NA	NA	GO:0006950	response to stress
24145	PANX1	all_diff_exp	0.0399104	0.01202	0.0886739	NA	NA	GO:0006950;GO:0080134	response to stress;regulation of response to stress
4205	MEF2A	stress_lower	0.0364475	0.02072	0.0910559	NA	NA	GO:0006950;GO:0080134;GO:0023014;GO:0000165	response to stress;regulation of response to stress;signal transduction via phosphorylation event;MAPKKK cascade
7857	SCG2	all_diff_exp	0.0357362	0.00871	0.0884166	NA	NA	GO:0006950;GO:0023014;GO:0000165	response to stress;signal transduction via phosphorylation event;MAPKKK cascade
8315	BRAP	stress_higher	0.0353628	0.01541	0.0910559	NA	NA	GO:0023014;GO:0000165	signal transduction via phosphorylation event;MAPKKK cascade
7164	TPD52L1	stress_higher	0.0341676	0.00886	0.0884166	NA	NA	GO:0042325;GO:0001932;GO:0080134;GO:0043408;GO:0043405;GO:0070302;GO:0046328	regulation of phosphorylation;regulation of protein phosphorylation;regulation of response to stress;regulation of MAPKKK cascade;regulation of MAP kinase activity;regulation of stress-activated protein kinase signaling cascade;regulation of JNK cascade
54106	TLR9	all_diff_exp	0.0336725	0.00586	0.0884166	NA	NA	GO:0006950;GO:0042325;GO:0001932;GO:0080134;GO:0023014;GO:0043408;GO:0043405;GO:0070302;GO:0046328	response to stress;regulation of phosphorylation;regulation of protein phosphorylation;regulation of response to stress;signal transduction via phosphorylation event;regulation of MAPKKK cascade;regulation of MAP kinase activity;regulation of stress-activated protein kinase signaling cascade;regulation of JNK cascade
6786	STIM1	stress_lower	0.0333225	0.00973	0.0884166	NA	NA	GO:0006950	response to stress
7442	TRPV1	all_diff_exp	0.0316994	0.02313	0.0910559	NA	NA	GO:0006950	response to stress
960	CD44	stress_lower	0.0311119	0.02288	0.0910559	NA	NA	GO:0006950;GO:0042325;GO:0001932;GO:0080134;GO:0043408	response to stress;regulation of phosphorylation;regulation of protein phosphorylation;regulation of response to stress;regulation of MAPKKK cascade
2308	FOXO1	stress_lower	0.0310894	0.02934	0.0972779	NA	NA	GO:0006950;GO:0080134;GO:0043408;GO:0070302	response to stress;regulation of response to stress;regulation of MAPKKK cascade;regulation of stress-activated protein kinase signaling cascade
10316	NMUR1	stress_lower	0.0306276	0.02241	0.0910559	NA	NA	NA	NA
56923	NMUR2	stress_lower	0.0306276	0.03476	0.101094	NA	NA	NA	NA
10221	TRIB1	all_diff_exp	0.0305017	0.03306	0.0999202	NA	NA	GO:0006950;GO:0042325;GO:0001932;GO:0023014;GO:0000165;GO:0043405	response to stress;regulation of phosphorylation;regulation of protein phosphorylation;signal transduction via phosphorylation event;MAPKKK cascade;regulation of MAP kinase activity
79594	MUL1	stress_lower	0.0297254	0.00443	0.0884166	NA	NA	GO:0006950;GO:0042325;GO:0001932;GO:0080134;GO:0023014;GO:0043408;GO:0000165;GO:0043405;GO:0070302;GO:0046328	response to stress;regulation of phosphorylation;regulation of protein phosphorylation;regulation of response to stress;signal transduction via phosphorylation event;regulation of MAPKKK cascade;MAPKKK cascade;regulation of MAP kinase activity;regulation of stress-activated protein kinase signaling cascade;regulation of JNK cascade
24145	PANX1	stress_lower	0.0292011	0.00903	0.0884166	NA	NA	GO:0006950;GO:0080134	response to stress;regulation of response to stress
4221	MEN1	stress_lower	0.0285541	0.03023	0.0978182	NA	NA	GO:0006950;GO:0042325;GO:0001932;GO:0080134;GO:0023014;GO:0043408;GO:0000165;GO:0070302;GO:0046328	response to stress;regulation of phosphorylation;regulation of protein phosphorylation;regulation of response to stress;signal transduction via phosphorylation event;regulation of MAPKKK cascade;MAPKKK cascade;regulation of stress-activated protein kinase signaling cascade;regulation of JNK cascade
23043	TNIK	stress_lower	0.0282545	0.02542	0.093801	NA	NA	GO:0006950;GO:0042325;GO:0001932;GO:0023014;GO:0000165	response to stress;regulation of phosphorylation;regulation of protein phosphorylation;signal transduction via phosphorylation event;MAPKKK cascade
7857	SCG2	stress_lower	0.0271995	0.00594	0.0884166	NA	NA	GO:0006950;GO:0023014;GO:0000165	response to stress;signal transduction via phosphorylation event;MAPKKK cascade
79594	MUL1	stress_higher	0.0267643	0.00517	0.0884166	NA	NA	GO:0006950;GO:0042325;GO:0001932;GO:0080134;GO:0023014;GO:0043408;GO:0000165;GO:0043405;GO:0070302;GO:0046328	response to stress;regulation of phosphorylation;regulation of protein phosphorylation;regulation of response to stress;signal transduction via phosphorylation event;regulation of MAPKKK cascade;MAPKKK cascade;regulation of MAP kinase activity;regulation of stress-activated protein kinase signaling cascade;regulation of JNK cascade
5052	PRDX1	stress_lower	0.0263441	0.01943	0.0910559	NA	NA	GO:0006950	response to stress
4086	SMAD1	stress_lower	0.0244574	0.02412	0.0922042	NA	NA	GO:0006950;GO:0023014;GO:0000165	response to stress;signal transduction via phosphorylation event;MAPKKK cascade
10221	TRIB1	stress_higher	0.0242517	0.01835	0.0910559	NA	NA	GO:0006950;GO:0042325;GO:0001932;GO:0023014;GO:0000165;GO:0043405	response to stress;regulation of phosphorylation;regulation of protein phosphorylation;signal transduction via phosphorylation event;MAPKKK cascade;regulation of MAP kinase activity
84231	TRAF7	stress_higher	0.0242517	0.01993	0.0910559	NA	NA	GO:0042325;GO:0001932;GO:0043408	regulation of phosphorylation;regulation of protein phosphorylation;regulation of MAPKKK cascade
960	CD44	stress_higher	0.0231593	0.02611	0.0942425	NA	NA	GO:0006950;GO:0042325;GO:0001932;GO:0080134;GO:0043408	response to stress;regulation of phosphorylation;regulation of protein phosphorylation;regulation of response to stress;regulation of MAPKKK cascade
56940	DUSP22	stress_lower	0.0208333	0.00553	0.0884166	NA	NA	GO:0042325;GO:0001932;GO:0080134;GO:0043408;GO:0043405;GO:0070302;GO:0046328	regulation of phosphorylation;regulation of protein phosphorylation;regulation of response to stress;regulation of MAPKKK cascade;regulation of MAP kinase activity;regulation of stress-activated protein kinase signaling cascade;regulation of JNK cascade
7018	TF	stress_lower	0.0208333	0.00975	0.0884166	NA	NA	GO:0006950	response to stress
56940	DUSP22	all_diff_exp	0.0208333	0.01031	0.0884166	NA	NA	GO:0042325;GO:0001932;GO:0080134;GO:0043408;GO:0043405;GO:0070302;GO:0046328	regulation of phosphorylation;regulation of protein phosphorylation;regulation of response to stress;regulation of MAPKKK cascade;regulation of MAP kinase activity;regulation of stress-activated protein kinase signaling cascade;regulation of JNK cascade
7018	TF	all_diff_exp	0.0208333	0.01988	0.0910559	NA	NA	GO:0006950	response to stress
51393	TRPV2	stress_lower	0.0204435	0.02598	0.0942425	NA	NA	GO:0006950	response to stress
939	CD27	stress_lower	0.0190978	0.00227	0.0884166	NA	NA	GO:0080134;GO:0023014;GO:0043408;GO:0070302;GO:0046328	regulation of response to stress;signal transduction via phosphorylation event;regulation of MAPKKK cascade;regulation of stress-activated protein kinase signaling cascade;regulation of JNK cascade
939	CD27	all_diff_exp	0.0190978	0.00508	0.0884166	NA	NA	GO:0080134;GO:0023014;GO:0043408;GO:0070302;GO:0046328	regulation of response to stress;signal transduction via phosphorylation event;regulation of MAPKKK cascade;regulation of stress-activated protein kinase signaling cascade;regulation of JNK cascade
7442	TRPV1	stress_lower	0.0180758	0.01893	0.0910559	NA	NA	GO:0006950	response to stress
54106	TLR9	stress_higher	0.0180723	0.00595	0.0884166	NA	NA	GO:0006950;GO:0042325;GO:0001932;GO:0080134;GO:0023014;GO:0043408;GO:0043405;GO:0070302;GO:0046328	response to stress;regulation of phosphorylation;regulation of protein phosphorylation;regulation of response to stress;signal transduction via phosphorylation event;regulation of MAPKKK cascade;regulation of MAP kinase activity;regulation of stress-activated protein kinase signaling cascade;regulation of JNK cascade
5052	PRDX1	stress_higher	0.0180723	0.02239	0.0910559	NA	NA	GO:0006950	response to stress
5191	PEX7	stress_higher	0.0169492	0.02563	0.0941259	NA	NA	NA	NA
2950	GSTP1	stress_lower	0.0166214	0.01885	0.0910559	NA	NA	GO:0006950;GO:0042325;GO:0001932;GO:0080134;GO:0043408;GO:0043405;GO:0070302;GO:0046328	response to stress;regulation of phosphorylation;regulation of protein phosphorylation;regulation of response to stress;regulation of MAPKKK cascade;regulation of MAP kinase activity;regulation of stress-activated protein kinase signaling cascade;regulation of JNK cascade
165918	RNF168	stress_lower	0.016129	0.00699	0.0884166	NA	NA	GO:0006950;GO:0080134	response to stress;regulation of response to stress
5932	RBBP8	stress_lower	0.016129	0.01097	0.0884166	NA	NA	GO:0006950	response to stress
10111	RAD50	stress_lower	0.016129	0.01188	0.0884166	NA	NA	GO:0006950;GO:0042325;GO:0001932	response to stress;regulation of phosphorylation;regulation of protein phosphorylation
3364	HUS1	stress_lower	0.016129	0.01221	0.0892923	NA	NA	GO:0006950	response to stress
4361	MRE11A	stress_lower	0.016129	0.01385	0.0910559	NA	NA	GO:0006950;GO:0042325;GO:0001932	response to stress;regulation of phosphorylation;regulation of protein phosphorylation
165918	RNF168	all_diff_exp	0.016129	0.016	0.0910559	NA	NA	GO:0006950;GO:0080134	response to stress;regulation of response to stress
2067	ERCC1	stress_lower	0.016129	0.0165	0.0910559	NA	NA	GO:0006950	response to stress
5932	RBBP8	all_diff_exp	0.016129	0.01787	0.0910559	NA	NA	GO:0006950	response to stress
2068	ERCC2	stress_lower	0.016129	0.0181	0.0910559	NA	NA	GO:0006950	response to stress
2074	ERCC6	stress_lower	0.016129	0.01863	0.0910559	NA	NA	GO:0006950	response to stress
5424	POLD1	stress_lower	0.016129	0.01967	0.0910559	NA	NA	GO:0006950	response to stress
10111	RAD50	all_diff_exp	0.016129	0.02084	0.0910559	NA	NA	GO:0006950;GO:0042325;GO:0001932	response to stress;regulation of phosphorylation;regulation of protein phosphorylation
3364	HUS1	all_diff_exp	0.016129	0.02161	0.0910559	NA	NA	GO:0006950	response to stress
4361	MRE11A	all_diff_exp	0.016129	0.02408	0.0922042	NA	NA	GO:0006950;GO:0042325;GO:0001932	response to stress;regulation of phosphorylation;regulation of protein phosphorylation
7415	VCP	stress_lower	0.016129	0.02862	0.0972779	NA	NA	GO:0006950	response to stress
5887	RAD23B	stress_lower	0.016129	0.03043	0.0978182	NA	NA	GO:0006950	response to stress
7518	XRCC4	stress_lower	0.016129	0.03173	0.0997903	NA	NA	GO:0006950	response to stress
2067	ERCC1	all_diff_exp	0.016129	0.0318	0.0997903	NA	NA	GO:0006950	response to stress
5422	POLA1	stress_lower	0.016129	0.03378	0.0999202	NA	NA	GO:0006950	response to stress
54840	APTX	stress_lower	0.016129	0.03387	0.0999202	NA	NA	GO:0006950	response to stress
2074	ERCC6	all_diff_exp	0.016129	0.03533	0.101755	NA	NA	GO:0006950	response to stress
84803	AGPAT9	all_diff_exp	0.0159415	0.00729	0.0884166	NA	NA	NA	NA
54106	TLR9	stress_lower	0.0156002	0.00712	0.0884166	NA	NA	GO:0006950;GO:0042325;GO:0001932;GO:0080134;GO:0023014;GO:0043408;GO:0043405;GO:0070302;GO:0046328	response to stress;regulation of phosphorylation;regulation of protein phosphorylation;regulation of response to stress;signal transduction via phosphorylation event;regulation of MAPKKK cascade;regulation of MAP kinase activity;regulation of stress-activated protein kinase signaling cascade;regulation of JNK cascade
114609	TIRAP	stress_lower	0.0156002	0.02125	0.0910559	NA	NA	GO:0006950;GO:0080134;GO:0043408;GO:0070302;GO:0046328	response to stress;regulation of response to stress;regulation of MAPKKK cascade;regulation of stress-activated protein kinase signaling cascade;regulation of JNK cascade
7442	TRPV1	stress_higher	0.0136237	0.023	0.0910559	NA	NA	GO:0006950	response to stress
84803	AGPAT9	stress_lower	0.0134289	0.00435	0.0884166	NA	NA	NA	NA
8315	BRAP	stress_lower	0.0107841	0.0225	0.0910559	NA	NA	GO:0023014;GO:0000165	signal transduction via phosphorylation event;MAPKKK cascade
24145	PANX1	stress_higher	0.0107093	0.01756	0.0910559	NA	NA	GO:0006950;GO:0080134	response to stress;regulation of response to stress
10114	HIPK3	stress_lower	0.00935024	0.01054	0.0884166	NA	NA	GO:0042325;GO:0001932;GO:0080134;GO:0043408;GO:0043405;GO:0070302;GO:0046328	regulation of phosphorylation;regulation of protein phosphorylation;regulation of response to stress;regulation of MAPKKK cascade;regulation of MAP kinase activity;regulation of stress-activated protein kinase signaling cascade;regulation of JNK cascade
10114	HIPK3	all_diff_exp	0.00935024	0.01995	0.0910559	NA	NA	GO:0042325;GO:0001932;GO:0080134;GO:0043408;GO:0043405;GO:0070302;GO:0046328	regulation of phosphorylation;regulation of protein phosphorylation;regulation of response to stress;regulation of MAPKKK cascade;regulation of MAP kinase activity;regulation of stress-activated protein kinase signaling cascade;regulation of JNK cascade
7857	SCG2	stress_higher	0.00853666	0.01919	0.0910559	NA	NA	GO:0006950;GO:0023014;GO:0000165	response to stress;signal transduction via phosphorylation event;MAPKKK cascade
5191	PEX7	stress_lower	0.00820435	0.0314	0.0997903	NA	NA	NA	NA
6786	STIM1	stress_higher	0.00819672	0.01751	0.0910559	NA	NA	GO:0006950	response to stress
2645	GCK	stress_higher	0.00819672	0.0324	0.0999202	NA	NA	NA	NA
4205	MEF2A	stress_higher	0.00819672	0.03285	0.0999202	NA	NA	GO:0006950;GO:0080134;GO:0023014;GO:0000165	response to stress;regulation of response to stress;signal transduction via phosphorylation event;MAPKKK cascade
8897	MTMR3	stress_lower	0.00331126	0.01959	0.0910559	NA	NA	NA	NA
8897	MTMR3	all_diff_exp	0.00331126	0.03396	0.0999202	NA	NA	NA	NA
57447	NDRG2	stress_lower	0.003125	0.02204	0.0910559	NA	NA	GO:0043408	regulation of MAPKKK cascade
84803	AGPAT9	stress_higher	0.00251256	0.00705	0.0884166	NA	NA	NA	NA
7376	NR1H2	stress_higher	0.00251256	0.02917	0.0972779	NA	NA	GO:0080134	regulation of response to stress
10062	NR1H3	stress_higher	0.00251256	0.02994	0.0978182	NA	NA	GO:0080134	regulation of response to stress
5781	PTPN11	stress_lower	0.523755	0.00976	0.0884166	KEGG137	neurotrophin_signaling_pathway	GO:0006950;GO:0080134	response to stress;regulation of response to stress
5781	PTPN11	all_diff_exp	0.523755	0.02209	0.0910559	KEGG137	neurotrophin_signaling_pathway	GO:0006950;GO:0080134	response to stress;regulation of response to stress
5580	PRKCD	stress_lower	0.5	0.00321	0.0884166	KEGG137	neurotrophin_signaling_pathway	GO:0006950;GO:0042325;GO:0001932;GO:0080134;GO:0043405	response to stress;regulation of phosphorylation;regulation of protein phosphorylation;regulation of response to stress;regulation of MAP kinase activity
5580	PRKCD	all_diff_exp	0.5	0.0061	0.0884166	KEGG137	neurotrophin_signaling_pathway	GO:0006950;GO:0042325;GO:0001932;GO:0080134;GO:0043405	response to stress;regulation of phosphorylation;regulation of protein phosphorylation;regulation of response to stress;regulation of MAP kinase activity
10818	FRS2	all_diff_exp	0.138559	0.00852	0.0884166	KEGG137	neurotrophin_signaling_pathway	GO:0042325;GO:0001932;GO:0023014;GO:0000165;GO:0043405	regulation of phosphorylation;regulation of protein phosphorylation;signal transduction via phosphorylation event;MAPKKK cascade;regulation of MAP kinase activity
10818	FRS2	stress_higher	0.0787752	0.00775	0.0884166	KEGG137	neurotrophin_signaling_pathway	GO:0042325;GO:0001932;GO:0023014;GO:0000165;GO:0043405	regulation of phosphorylation;regulation of protein phosphorylation;signal transduction via phosphorylation event;MAPKKK cascade;regulation of MAP kinase activity
10818	FRS2	stress_lower	0.0597835	0.01147	0.0884166	KEGG137	neurotrophin_signaling_pathway	GO:0042325;GO:0001932;GO:0023014;GO:0000165;GO:0043405	regulation of phosphorylation;regulation of protein phosphorylation;signal transduction via phosphorylation event;MAPKKK cascade;regulation of MAP kinase activity
7161	TP73	all_diff_exp	0.0530298	0.03001	0.0978182	KEGG137	neurotrophin_signaling_pathway	GO:0006950;GO:0042325;GO:0001932;GO:0080134;GO:0023014;GO:0043408;GO:0000165;GO:0043405;GO:0070302;GO:0046328	response to stress;regulation of phosphorylation;regulation of protein phosphorylation;regulation of response to stress;signal transduction via phosphorylation event;regulation of MAPKKK cascade;MAPKKK cascade;regulation of MAP kinase activity;regulation of stress-activated protein kinase signaling cascade;regulation of JNK cascade
3667	IRS1	all_diff_exp	0.0425199	0.02205	0.0910559	KEGG137	neurotrophin_signaling_pathway	GO:0042325	regulation of phosphorylation
7161	TP73	stress_lower	0.0419187	0.01451	0.0910559	KEGG137	neurotrophin_signaling_pathway	GO:0006950;GO:0042325;GO:0001932;GO:0080134;GO:0023014;GO:0043408;GO:0000165;GO:0043405;GO:0070302;GO:0046328	response to stress;regulation of phosphorylation;regulation of protein phosphorylation;regulation of response to stress;signal transduction via phosphorylation event;regulation of MAPKKK cascade;MAPKKK cascade;regulation of MAP kinase activity;regulation of stress-activated protein kinase signaling cascade;regulation of JNK cascade
3667	IRS1	stress_lower	0.0299571	0.01621	0.0910559	KEGG137	neurotrophin_signaling_pathway	GO:0042325	regulation of phosphorylation
8767	RIPK2	stress_lower	0.0272321	0.02846	0.0972779	KEGG137	neurotrophin_signaling_pathway	GO:0006950;GO:0042325;GO:0001932;GO:0080134;GO:0023014;GO:0043408;GO:0000165;GO:0043405;GO:0070302;GO:0046328	response to stress;regulation of phosphorylation;regulation of protein phosphorylation;regulation of response to stress;signal transduction via phosphorylation event;regulation of MAPKKK cascade;MAPKKK cascade;regulation of MAP kinase activity;regulation of stress-activated protein kinase signaling cascade;regulation of JNK cascade
8767	RIPK2	stress_higher	0.0242517	0.03054	0.0978182	KEGG137	neurotrophin_signaling_pathway	GO:0006950;GO:0042325;GO:0001932;GO:0080134;GO:0023014;GO:0043408;GO:0000165;GO:0043405;GO:0070302;GO:0046328	response to stress;regulation of phosphorylation;regulation of protein phosphorylation;regulation of response to stress;signal transduction via phosphorylation event;regulation of MAPKKK cascade;MAPKKK cascade;regulation of MAP kinase activity;regulation of stress-activated protein kinase signaling cascade;regulation of JNK cascade
3667	IRS1	stress_higher	0.0125628	0.03686	0.101866	KEGG137	neurotrophin_signaling_pathway	GO:0042325	regulation of phosphorylation
7161	TP73	stress_higher	0.0111111	0.03166	0.0997903	KEGG137	neurotrophin_signaling_pathway	GO:0006950;GO:0042325;GO:0001932;GO:0080134;GO:0023014;GO:0043408;GO:0000165;GO:0043405;GO:0070302;GO:0046328	response to stress;regulation of phosphorylation;regulation of protein phosphorylation;regulation of response to stress;signal transduction via phosphorylation event;regulation of MAPKKK cascade;MAPKKK cascade;regulation of MAP kinase activity;regulation of stress-activated protein kinase signaling cascade;regulation of JNK cascade
10782	ZNF274	stress_lower	0.0095365	0.0173	0.0910559	KEGG137	neurotrophin_signaling_pathway	NA	NA
10782	ZNF274	all_diff_exp	0.0095365	0.03373	0.0999202	KEGG137	neurotrophin_signaling_pathway	NA	NA
8867	SYNJ1	all_diff_exp	1.06434	0.03389	0.0999202	KEGG091	phosphatidylinositol_signaling_system	NA	NA
8396	PIP4K2B	stress_higher	1	0.00555	0.0884166	KEGG091	phosphatidylinositol_signaling_system	NA	NA
8396	PIP4K2B	all_diff_exp	1	0.01156	0.0884166	KEGG091	phosphatidylinositol_signaling_system	NA	NA
3612	IMPA1	all_diff_exp	1	0.01335	0.0910559	KEGG091	phosphatidylinositol_signaling_system	NA	NA
8867	SYNJ1	stress_lower	0.538484	0.03833	0.101866	KEGG091	phosphatidylinositol_signaling_system	NA	NA
4952	OCRL	stress_higher	0.5	0.00409	0.0884166	KEGG091	phosphatidylinositol_signaling_system	NA	NA
4952	OCRL	all_diff_exp	0.5	0.00719	0.0884166	KEGG091	phosphatidylinositol_signaling_system	NA	NA
3612	IMPA1	stress_higher	0.5	0.02926	0.0972779	KEGG091	phosphatidylinositol_signaling_system	NA	NA
3612	IMPA1	stress_lower	0.5	0.02975	0.0977334	KEGG091	phosphatidylinositol_signaling_system	NA	NA
